# Supplementary material for: N-Heterocyclic Carbene-Iridium Complexes as Photosensitizers for In Vitro Photodynamic Therapy to Trigger Non-Apoptotic Cell Death in Cancer Cells
Source: Molecules. 2023 Jan 10;28(2):691. doi: 10.3390/molecules28020691 (PMC9861386; doi:10.3390/molecules28020691)
Supplement: Supplementary file 1 [file molecules-28-00691-s001.zip]

Archive with 1 entries (1 files):
- molecules-2132297-supplementary-final.pdf
